# Supplementary material for: Elucidating the biotechnological potential of the genera Parageobacillus and Saccharococcus through comparative genomic and pan-genome analysis
Source: BMC Genomics. 2024 Jul 25;25:723. doi: 10.1186/s12864-024-10635-1 (PMC11270796; doi:10.1186/s12864-024-10635-1)
Supplement: Supplementary file 2 — Supplementary Material 2. [file 12864_2024_10635_MOESM2_ESM.xlsx]

## Sheet: Table S1
	Table S1: ANI (upper quadrant) and dDDH (lower quadrant) values between the analysed taxa
		ANI
dDDH	Parageobacillus thermantarcticus DSM 9572T		90.34	90.63	90.52	90.78	90.52	90.54	90.48	90.59	90.3	90.43	90.52	90.36	90.56	90.62	86.65	87.09	86.89	86.51	87	86.55	86.89	92	92.12	83.44	83.62	83.41	83.37	83.45	83.51	83.52	83.34	83.13	83.2	83.26	75.02
	Parageobacillus thermoglucosidasius 23.6	40.5		99.04	98.9	98.86	98.88	98.91	98.76	98.89	99.45	99.03	98.88	99.46	99.04	98.97	85.9	86.13	86.07	85.91	86.19	86.07	85.91	91.5	91.55	83.26	83.38	83.47	83.27	83.39	83.28	83.29	83.33	82.96	82.89	83.3	74.46
	Parageobacillus thermoglucosidasius B4168	41	90.7		99.42	99.2	99.25	99.27	99.16	99.23	98.98	99.99	99.25	98.98	99.98	99.22	85.93	86.04	86	85.89	86.2	86.07	85.8	91.6	91.62	83.24	83.23	83.19	83.19	83.27	83.23	83.23	83.02	82.86	82.79	83.2	74.38
	Parageobacillus thermoglucosidasius BH4-1	41.2	89.4	94.4		99.16	99.33	99.36	99.22	99.24	98.88	99.42	99.32	98.85	99.42	99.3	86	86.14	86.08	86	86.15	86.01	85.85	91.49	91.68	83.34	83.36	83.28	83.34	83.45	83.2	83.19	83.22	83.03	82.84	83.28	74.39
	Parageobacillus thermoglucosidasius C56-YS93	41.4	89	92.7	91.7		99.18	99.2	99.16	99.17	98.88	99.22	99.18	98.82	99.18	99.17	85.98	86.1	86.31	86.13	86.35	86.16	86.11	91.21	91.43	83.07	83.21	83.1	83.16	83.27	83.15	83.14	83.03	82.68	82.87	83.26	74.55
	Parageobacillus thermoglucosidasius DSM 2542T	41.1	89.7	93.4	94.2	93.1		99.99	99.25	99.23	98.94	99.31	100	98.83	99.28	99.27	86.03	85.96	86.15	86.12	86.27	86.12	85.92	91.61	91.57	83.2	83.46	83.29	83.49	83.46	83.22	83.22	83.34	83.18	83	83.29	74.53
	Parageobacillus thermoglucosidasius DSM 2543	41.1	89.6	93.5	94.2	93.1	99.9		99.27	99.18	98.89	99.31	99.99	98.82	99.32	99.27	85.86	86.15	86.06	86.03	86.24	86.19	85.83	91.5	91.64	83.3	83.39	83.34	83.44	83.45	83.22	83.21	83.31	83.23	83.08	83.32	74.55
	Parageobacillus thermoglucosidasius DSM 6285	40.9	88.7	93.2	92.8	92.2	93.6	93.6		99.14	98.79	99.21	99.24	98.83	99.19	99.17	85.86	86.19	86.44	86	86.22	86.19	85.97	91.47	91.56	83.22	83.34	83.17	83.75	83.36	83.21	83.21	83.13	82.99	83.03	83.31	74.37
	Parageobacillus thermoglucosidasius DSM 21625	41.2	88.9	92.3	92.3	92.5	93.2	93.1	92.8		98.79	99.23	99.22	98.84	99.17	99.29	86	86.11	86.28	85.95	86.19	86.02	85.96	91.35	91.52	83.25	83.23	83.09	83.13	83.34	83.17	83.18	83.1	82.8	82.96	83.18	74.6
	Parageobacillus thermoglucosidasius G08C001	40.5	94.5	90.7	89.4	89	89.9	89.9	88.9	89.1		99.04	98.94	99.53	98.99	98.96	85.82	85.99	86.06	85.82	86.2	85.93	85.85	91.53	91.55	83.08	83.34	83.22	83.26	83.29	83.08	83.06	83.32	83.1	82.88	83.26	74.55
	Parageobacillus thermoglucosidasius GT23	40.9	91.1	99.8	94.8	93.2	93.7	93.8	93.7	92.9	91.2		99.3	98.99	99.98	99.28	85.86	85.97	85.94	85.9	86.24	85.87	85.79	91.66	91.53	83.16	83.17	83.1	83	83.26	83.07	83.07	83.01	82.93	82.71	83.12	74.41
	Parageobacillus thermoglucosidasius NCIMB 11955	41.1	89.6	93.4	94.1	93.1	100	99.9	93.5	93.1	89.8	93.7		98.82	99.28	99.27	86.03	85.96	86.16	86.12	86.26	86.14	85.92	91.6	91.58	83.21	83.47	83.29	83.52	83.47	83.22	83.23	83.33	83.17	83.01	83.29	74.53
	Parageobacillus thermoglucosidasius TG4	40.6	94.6	90.5	88.7	89	89.5	89.4	89.1	88.8	95.6	91	89.4		98.99	98.94	85.93	85.85	85.87	85.83	86.11	86.05	85.94	91.41	91.68	83.36	83.28	83.23	83.17	83.53	83.18	83.18	83.21	83.1	82.77	83.33	74.62
	Parageobacillus thermoglucosidasius TNO-09.020	41	90.6	99.9	94.4	92.6	93.4	93.4	93.2	92.3	90.7	99.8	93.3	90.5		99.23	86	86.02	86.03	85.96	86.26	86.04	85.86	91.54	91.7	83.16	83.3	83.18	83.19	83.41	83.12	83.12	83.16	83.14	82.86	83.33	74.63
	Parageobacillus thermoglucosidasius Y4.1MC1	41	90.1	93	93.1	92.9	93.6	93.5	92.4	93.1	89.6	93.3	93.5	89.8	92.9		85.96	86.01	86.03	85.88	86.25	86	85.92	91.56	91.64	83.31	83.13	83.03	83.16	83.32	83.2	83.2	83.07	82.88	82.84	83.24	74.5
	Parageobacillus toebii 44C	32	30.8	30.7	30.9	31.1	30.9	30.9	30.8	30.9	30.7	30.5	30.9	30.9	30.9	30.9		97.53	98.76	98.79	97.77	98.83	97.96	86.55	86.77	86.65	84.69	84.62	84.75	84.79	84.81	84.81	84.73	84.58	84.74	85.03	74.33
	Parageobacillus toebii B4110	33.1	30.9	30.8	31	31.5	31.1	31.1	31	31	30.7	30.7	31.2	30.7	30.9	31.2	78.5		97.53	97.61	98.23	97.66	97.84	86.59	86.7	84.43	84.66	84.42	84.48	84.46	84.41	84.4	84.48	84.24	84.67	84.82	74.21
	Parageobacillus toebii DSM 18751	32.7	31.2	31.1	31.4	32.2	31.5	31.5	31.8	31.6	31	30.9	31.5	31	31.3	31.5	90.9	78.3		98.58	97.71	99.2	97.96	86.66	86.77	84.58	84.78	84.51	84.74	84.69	84.48	84.47	84.44	84.48	84.93	85.06	74.28
	Parageobacillus toebii DSM 14590T	31.9	30.8	30.6	30.9	31.3	31.3	31.2	30.7	30.9	30.7	30.5	31.3	30.7	30.8	31	89.9	79.5	88		97.52	98.54	98	86.45	86.61	84.41	84.48	84.31	84.81	84.59	84.58	84.58	84.44	84.13	84.67	85.08	74.35
	Parageobacillus toebii E263	33.1	31.1	31.2	31.2	31.9	31.4	31.4	31.2	31.2	31	31.1	31.4	31	31.4	31.4	79.6	83.1	79.4	79.4		97.87	97.99	86.68	86.79	84.46	84.54	84.37	84.43	84.47	84.33	84.33	84.37	84.15	84.73	84.75	74.39
	Parageobacillus toebii NEB718	31.9	31.2	30.8	31	31.4	31.4	31.3	31.1	31	30.8	30.7	31.4	30.8	30.9	31	89.6	79.4	87.1	87.1	80.9		97.88	86.63	86.79	84.75	84.76	84.61	84.93	84.73	84.5	84.48	84.6	84.31	84.74	85.11	74.23
	Parageobacillus toebii WCH70	33.1	31	31	31	31.9	31.2	31.1	31	31.1	30.9	30.9	31.2	31	31.2	31.3	82.6	80.9	82.2	82.2	82.4	82.4		86.54	86.6	84.56	84.8	84.31	84.64	84.78	84.5	84.5	84.48	84.49	84.83	84.94	74.35
	Parageobacillus genomosp. nov. A W-2	47	43.1	43.2	43.4	42.8	43.3	43.3	43.2	43.1	43.1	43.2	43.3	43.2	43.2	43.1	31.8	31.8	31.8	31.8	31.9	31.8	31.9		99.43	84.04	83.87	84.33	84.14	84.05	84.1	84.09	84.05	83.85	83.06	83.65	74.32
	Parageobacillus genomosp. nov. A KH3-4	47.3	43.9	43.7	44.1	43.6	44.1	44	43.6	43.8	43.6	43.6	44	44	43.9	44	32.3	32.1	32.2	32.2	32.4	32.4	32.4	95		84.14	84.03	84.48	84.3	84.27	84.2	84.2	84.15	83.92	83.38	83.83	74.22
	Saccharococcus caldoxylosilyticus 44B	26.8	27	26.8	27.1	27.1	27.1	27.1	26.8	27.1	26.8	26.6	27.1	26.9	26.9	27.3	29	28.4	28.7	28.7	28.8	29	28.8	27.8	28.3		99.04	98.98	98.94	99.07	99.16	99.16	99.16	98.07	90.27	92.05	75.12
	Saccharococcus caldoxylosilyticus B4119	27.4	27	26.9	27.1	27	27.3	27.3	26.8	27	26.8	26.8	27.4	26.9	27	27.1	28.9	28.8	29	29	29.1	29.1	29	27.7	28	91.7		98.7	98.84	99.19	99.08	99.08	99.06	97.91	90.26	92.08	75.49
	Saccharococcus caldoxylosilyticus CIC9	26.7	27.1	26.6	26.9	26.8	27	27	26.7	26.8	26.8	26.5	27	26.8	26.8	26.8	28.7	28.1	28.5	28.5	28.4	28.7	28.5	28.4	28.7	90.6	88.6		98.8	98.79	98.83	98.82	98.91	97.9	90.18	92.15	75.19
	Saccharococcus caldoxylosilyticus DSM 12041T	27.1	27	26.9	27.2	27.2	27.7	27.6	27.7	27.2	27	26.8	27.7	27.1	27.1	27.3	29.1	28.8	29.6	29.6	29.1	29.4	29.4	28	28.5	91.1	89.7	89.4		98.92	98.85	98.86	99.09	98.89	90.29	92.16	75.2
	Saccharococcus caldoxylosilyticus ER4B	27	27.1	27	27.3	27.4	27.6	27.5	27	27.3	27	26.8	27.6	27.2	27.1	27.6	29.1	28.6	28.9	28.9	28.9	29.3	29.2	27.8	28.3	92.1	92.8	89.1	90		99.1	99.1	99.18	97.91	90.34	92.1	75.07
	Saccharococcus caldoxylosilyticus KH1-5	26.9	27	26.8	27.1	27.1	27.1	27.1	26.9	27.1	26.8	26.7	27.1	27	27	27.2	29.3	28.5	29	29	28.9	29	28.9	27.7	28.3	93.2	92.2	90.2	91	92.9		100	99.42	97.96	90.21	92.01	75.12
	Saccharococcus caldoxylosilyticus KH1-6	26.9	27	26.8	27.1	27.1	27.1	27.1	26.9	27.1	26.8	26.7	27.1	27	27	27.2	29.3	28.5	29	29	28.9	29	28.9	27.7	28.3	93.2	92.2	90.2	91	92.9	100		99.42	97.96	90.21	92.03	75.13
	Saccharococcus caldoxylosilyticus KH3-5	26.8	27	26.9	27.2	27.2	27.3	27.3	26.9	27.1	26.9	26.7	27.3	27	27	27.2	29.2	28.5	28.9	28.9	28.9	29	29	27.9	28.5	93	91.9	90.2	91.9	93	96.3	96.3		98.1	90.22	92.05	75.23
	Saccharococcus caldoxylosilyticus VR-IP	26.4	26.5	26.3	26.5	26.4	26.8	26.7	26.2	26.5	26.4	26.1	26.8	26.5	26.4	26.5	28.4	27.8	27.9	27.9	28.2	28.4	28.3	27.4	27.8	82	80.7	81	81.4	80.9	82.2	82.2	82.7		90.02	91.69	75.05
	Saccharococcus thermophilus DSM 4749T	27	26.3	26.2	26.4	26.8	26.9	26.8	26.4	26.6	26.1	26	26.9	26.3	26.4	26.6	29.3	29.5	29.4	29.4	29.7	29.3	30	26.4	26.9	40.7	40.8	40.4	40.9	41.2	40.7	40.7	40.7	39.7		90.33	75.37
	Saccharococcus genomosp. nov. A NUB3621	26.5	26.9	26.5	26.7	26.6	26.7	26.7	26.6	26.6	26.6	26.4	26.8	26.7	26.6	26.7	29.2	28.9	29.4	29.4	29	29.4	29	27.1	27.6	46.7	46.4	46.7	46.6	46.7	46.6	46.6	46.8	44.9	40.8		75.18
	Geobacillus thermodenitrificans DSM 465T	19.9	20.9	20.3	21.1	21.3	20.8	20.7	20.4	20.9	20.4	20	20.9	20.7	20.8	21.1	21.3	20.9	20.8	20.8	22.4	21.7	22	19	20.6	21	20.6	20	20.7	20.9	21.1	21.1	21	20.6	20.7	21.4

## Sheet: Table S2
Table S2: Number of glycosyl hydrolases, polysaccharide lyases, carboxylesterases/lipases and proteases encoded on the genomes of the analysed taxa
The number of CAZYme and MEROPS families to which they are classified are indicated in brackets
	Glycosyl hydrolases	Polysaccharide lyases	Carboxylesterase/lipases	Proteases/peptidases
	(GH families)	(PL families)	(true lipases)	(MEROPS families)
Parageobacillus thermantarcticus DSM 9572T	37 (19)	0	13 (2)	130 (55)
Parageobacillus thermoglucosidasius 23.6	23 (14)	0	9 (2)	132 (56)
Parageobacillus thermoglucosidasius B4168	28 (16)	0	13 (2)	143 (55)
Parageobacillus thermoglucosidasius BH4-1	22 (14)	0	11 (2)	137 (55)
Parageobacillus thermoglucosidasius C56-YS93	26 (15)	0	12 (2)	138 (55)
Parageobacillus thermoglucosidasius DSM 2542T	29 (19)	0	12 (2)	142 (55)
Parageobacillus thermoglucosidasius DSM 2543	29 (18)	0	12 (2)	141 (56)
Parageobacillus thermoglucosidasius DSM 6285	29 (18)	0	12 (2)	143 (55)
Parageobacillus thermoglucosidasius DSM 21625	20 (14)	0	12 (2)	143 (55)
Parageobacillus thermoglucosidasius G08C001	32 (22)	1 (1)	12 (2)	142 (55)
Parageobacillus thermoglucosidasius GT23	26 (15)	0	11 (2)	140 (55)
Parageobacillus thermoglucosidasius NCIMB 11955	22 (14)	0	11 (2)	138 (55)
Parageobacillus thermoglucosidasius TG4	29 (18)	0	12 (2)	144 (55)
Parageobacillus thermoglucosidasius TNO-09.020	31 (16)	0	11 (2)	140 (56)
Parageobacillus thermoglucosidasius Y4.1MC1	22 (14)	0	11 (2)	138 (55)
Parageobacillus toebii 44C	24 (15)	0	11 (2)	138 (55)
Parageobacillus toebii B4110	17 (10)	0	9 (2)	125 (55)
Parageobacillus toebii DSM 18751	21 (12)	0	8 (2)	132 (54)
Parageobacillus toebii DSM 14590T	18 (10)	0	10 (2)	132 (55)
Parageobacillus toebii E263	14 (8)	0	8 (2)	124 (53)
Parageobacillus toebii NEB718	14 (9)	0	8 (2)	132 (55)
Parageobacillus toebii WCH70	14 (7)	0	8 (2)	128 (52)
Parageobacillus genomosp. A W-2	15 (10)	0	7 (2)	125 (54)
Parageobacillus genomosp. nov. A KH3-4	32 (20)	0	12 (2)	137 (55)
Saccharococcus caldoxylosilyticus 44B	33 (20)	0	12 (2)	132 (55)
Saccharococcus caldoxylosilyticus B4119	31 (17)	0	10 (2)	134 (52)
Saccharococcus caldoxylosilyticus CIC9	32 (17)	0	10 (2)	152 (56)
Saccharococcus caldoxylosilyticus DSM 12041T	40 (24)	0	11 (2)	136 (54)
Saccharococcus caldoxylosilyticus ER4B	41 (26)	0	11 (2)	140 (54)
Saccharococcus caldoxylosilyticus KH1-5	38 (21)	0	12 (2)	145 (56)
Saccharococcus caldoxylosilyticus KH1-6	44 (25)	3 (2)	15 (2)	135 (53)
Saccharococcus caldoxylosilyticus KH3-5	44 (25)	3 (2)	15 (2)	135 (53)
Saccharococcus caldoxylosilyticus VR-IP	37 (26)	0	12 (2)	137 (54)
Saccharococcus thermophilus DSM 4749T	36 (20)	1 (1)	10 (2)	140 (53)
Saccharococcus genomosp. nov. A NUB3621	12 (6)	0	11 (2)	111 (50)
Geobacillus thermodenitrificans DSM 465T	25 (14)	0	10 (2)	139 (60)

## Sheet: Table S3
Table S3: Presence of DNA polymerase genes on the genomes of the analysed taxa
Polymerase family	A	B	C					Y		X
Polymerase	DNA PolI	DNA PolII	DNA PolIII					DNA PolIV	DNA PolV	DNA PolX
Subunit			α	τγ	δ	δ′	β
Gene name	polA	polB	dnaE	dnaX	holA	holB	dnaN	dinB	umuC	polX
Parageobacillus thermantarcticus DSM 9572T	1		1	1	1	1	1	1		1
Parageobacillus thermoglucosidasius 23.6	1	1	1	1	1	1	1	1		1
Parageobacillus thermoglucosidasius B4168	1		1	1	1	1	1	1		1
Parageobacillus thermoglucosidasius BH4-1	1		1	1	1	1	1	1		1
Parageobacillus thermoglucosidasius C56-YS93	1		1	1	1	1	1	1		1
Parageobacillus thermoglucosidasius DSM 2542T	1		1	1	1	1	1	1		1
Parageobacillus thermoglucosidasius DSM 2543	1	1	1	1	1	1	1	1		1
Parageobacillus thermoglucosidasius DSM 6285	1		1	1	1	1	1	1		1
Parageobacillus thermoglucosidasius DSM 21625	1		1	1	1	1	1	1		1
Parageobacillus thermoglucosidasius G08C001	1		1	1	1	1	1	1		1
Parageobacillus thermoglucosidasius GT23	1		1	1	1	1	1	1		1
Parageobacillus thermoglucosidasius NCIMB 11955	1		1	1	1	1	1	1		1
Parageobacillus thermoglucosidasius TG4	1		1	1	1	1	1	1		1
Parageobacillus thermoglucosidasius TNO-09.020	1		1	1	1	1	1	1		1
Parageobacillus thermoglucosidasius Y4.1MC1	1		1	1	1	1	1	1		1
Parageobacillus toebii 44C	1		1	1	1	1	1	1		1
Parageobacillus toebii B4110	1		1	1	1	1	1	1		1
Parageobacillus toebii DSM 18751	1		1	1	1	1	1	1	1	1
Parageobacillus toebii DSM 14590T	1		1	1	1	1	1	1		1
Parageobacillus toebii E263	1		1	1	1	1	1	1		1
Parageobacillus toebii NEB718	1		1	1	1	1	1	1		1
Parageobacillus toebii WCH70	1		1	1	1	1	1	1		1
Parageobacillus genomosp. A W-2	1		1	1	1	1	1	1	1	1
Parageobacillus genomosp. nov. A KH3-4	1		1	1	1	1	1	1		1
Saccharococcus caldoxylosilyticus 44B	1		1	1	1	1	1	1		1
Saccharococcus caldoxylosilyticus B4119	1		1	1	1	1	1	1	1	1
Saccharococcus caldoxylosilyticus CIC9	1		1	1	1	1	1	1	1	1
Saccharococcus caldoxylosilyticus DSM 12041T	1		1	1	1	1	1	1		1
Saccharococcus caldoxylosilyticus ER4B	1		1	1	1	1	1	1	1	1
Saccharococcus caldoxylosilyticus KH1-5	1		1	1	1	1	1	1	1	1
Saccharococcus caldoxylosilyticus KH1-6	1		1	1	1	1	1	1	1	1
Saccharococcus caldoxylosilyticus KH3-5	1		1	1	1	1	1	1	1	1
Saccharococcus caldoxylosilyticus VR-IP	1		1	1	1	1	1	1	1	1
Saccharococcus thermophilus DSM 4749T	1		1	1	1	1	1	1	1	1
Saccharococcus genomosp. nov. A NUB3621	1		1	1	1	1	1	1		1
Geobacillus thermodenitrificans DSM 465T	1		1	1	1	1	1	1		1

## Sheet: Table S4
Table S4: Restriction modification system components encoded on the genomes of the analysed taxa
Total number of components for each RM type are indicated outside of brackets. Numbers in brackets indicate the number of Restriction (R), Methylation (M), Specificity (S) or Restriction/Methylation (RM) components encoded on the genomes of the analysed taxa.
	Restriction Modification System Components
	Type I (R/M/S)	Type II (R/M/RM)	Type III (R/M)	Type IV
Parageobacillus thermantarcticus DSM 9572T	8 (3/3/2)		2 (1/1)
Parageobacillus thermoglucosidasius 23.6	6 (3/2/1)		2 (2/0)	1
Parageobacillus thermoglucosidasius B4168	6 (2/2/2)	1 (0/0/1)		1
Parageobacillus thermoglucosidasius BH4-1	2 (1/0/1)
Parageobacillus thermoglucosidasius C56-YS93	10 (3/4/3)	2 (1/1/0)
Parageobacillus thermoglucosidasius DSM 2542T	4 (1/2/1)		3 (2/1)
Parageobacillus thermoglucosidasius DSM 2543	1 (0/1/0)	1 (0/0/1)	3 (2/1)
Parageobacillus thermoglucosidasius DSM 6285	1 (0/1/0)	1 (0/0/1)	3 (2/1)
Parageobacillus thermoglucosidasius DSM 21625	9 (2/4/3)		3 (2/1)
Parageobacillus thermoglucosidasius G08C001	1 (0/1/0)		2 (2/0)	1
Parageobacillus thermoglucosidasius GT23	6 (2/2/2)	1 (0/0/1)		1
Parageobacillus thermoglucosidasius NCIMB 11955	1 (0/1/0)	1 (0/0/1)	3 (2/1)
Parageobacillus thermoglucosidasius TG4	1 (0/1/0)	3 (1/2/0)	4 (3/1)
Parageobacillus thermoglucosidasius TNO-09.020	6 (3/2/1)	1 (0/0/1)		1
Parageobacillus thermoglucosidasius Y4.1MC1	4 (1/2/1)	4 (0/2/2)
Parageobacillus toebii 44C	1 (0/1/0)		2 (1/1)
Parageobacillus toebii B4110	7 (2/3/2)	1 (0/1/0)		1
Parageobacillus toebii DSM 18751	3 (0/2/1)		5 (2/3)	2
Parageobacillus toebii DSM 14590T	2 (0/2/0)	1 (0/0/1)		1
Parageobacillus toebii E263	9 (3/3/3)	1 (0/1/0)	2 (1/1)
Parageobacillus toebii NEB718	1 (0/1/0)	2 (1/1/0)		3
Parageobacillus toebii WCH70	7 (1/4/2)	3 (1/1/1)	2 (1/1)	3
Parageobacillus genomosp. A W-2				1
Parageobacillus genomosp. nov. A KH3-4				1
Saccharococcus caldoxylosilyticus 44B		1 (0/0/1)
Saccharococcus caldoxylosilyticus B4119	4 (1/1/2)	4 (1/3/0)
Saccharococcus caldoxylosilyticus CIC9	4 (1/1/2)			1
Saccharococcus caldoxylosilyticus DSM 12041T	5 (1/2/2)	1 (0/1/0)
Saccharococcus caldoxylosilyticus ER4B	1 (0/0/1)	2 (0/2/0)
Saccharococcus caldoxylosilyticus KH1-5	1 (0/0/1)
Saccharococcus caldoxylosilyticus KH1-6	1 (0/0/1)
Saccharococcus caldoxylosilyticus KH3-5	1 (0/0/1)
Saccharococcus caldoxylosilyticus VR-IP
Saccharococcus thermophilus DSM 4749T	3 (1/1/1)	2 (1/1/0)	1 (1)
Saccharococcus genomosp. nov. A NUB3621
Geobacillus thermodenitrificans DSM 465T	1 (1/0/0)

## Sheet: Table S5
Table S5: CRISPR-Cas genes on the genomes of the analysed taxa
Numbers outside of brackets indicate the total number of genes on the genomes of the analysed taxa, while numbers in brackets indicate the number of unique orthologs.
	Cas genes identified by CrisperCasFinder
	csx1u2_TypeIIIU	cmr1_TypeIIIB	cmr3_TypeIIIB	cmr4_TypeIIIB	cmr5_TypeIIIB	cmr6_TypeIIIB	cas1_TypeIB	cas2_TypeI-II-III	cas3_TypeI	cas4_TypeI-II	cas5b_TypeIB	cas5b2_TypeIB	cas6_TypeI-III	cas7b_TypeIB	cas7b2_TypeIB	cas8a1b2_TypeIB
Parageobacillus thermantarcticus DSM 9572T		1(1)	1(1)	2(1)	1(1)	2(2)	2(2)		3(3)	1(1)	2(2)		2(2)	2(2)
Parageobacillus thermoglucosidasius 23.6		1(1)	1(1)	2(1)	1(1)	2(2)	2(2)	1(1)	3(3)	1(1)	2(2)		2(2)	2(2)
Parageobacillus thermoglucosidasius B4168		1(1)	1(1)	1(1)	1(1)	2(2)	1(1)		2(2)		1(1)		1(1)	1(1)
Parageobacillus thermoglucosidasius BH4-1	1(1)	3(3)	2(2)	3(2)	2(2)	3(3)	2(2)	1(1)	3(3)	1(1)	2(2)		2(2)	2(2)
Parageobacillus thermoglucosidasius C56-YS93	1(1)	3(3)	2(2)	3(2)	2(2)	3(3)	2(2)	1(1)	3(3)	1(1)	2(2)		2(2)	2(2)
Parageobacillus thermoglucosidasius DSM 2542T	1(1)	3(3)	2(2)	4(3)	3(3)	4(4)	2(2)	1(1)	3(3)	1(1)	2(2)		2(2)	2(2)
Parageobacillus thermoglucosidasius DSM 2543	1(1)	3(3)	2(2)	2(2)	2(2)	3(3)	1(1)		2(2)		1(1)		1(1)	1(1)
Parageobacillus thermoglucosidasius DSM 6285	1(1)	3(3)	2(2)	2(2)	2(2)	3(3)	1(1)		2(2)		1(1)		1(1)	1(1)
Parageobacillus thermoglucosidasius DSM 21625		2(2)	2(2)	3(2)	2(2)	3(3)	2(2)	1(1)	3(3)	1(1)	2(2)		2(2)	2(2)
Parageobacillus thermoglucosidasius G08C001		2(2)	2(2)	2(2)	2(2)	3(3)	1(1)		2(2)		1(1)		1(1)	1(1)
Parageobacillus thermoglucosidasius GT23		1(1)	1(1)	1(1)	1(1)	2(2)	1(1)		2(2)		1(1)		1(1)	1(1)
Parageobacillus thermoglucosidasius NCIMB 11955	1(1)	3(3)	2(2)	2(2)	2(2)	3(3)	1(1)		2(2)		1(1)		1(1)	1(1)
Parageobacillus thermoglucosidasius TG4		1(1)	1(1)	2(1)	1(1)	2(2)	2(2)	1(1)	3(3)	1(1)	2(2)		2(2)	2(2)
Parageobacillus thermoglucosidasius TNO-09.020		1(1)	1(1)	1(1)	1(1)	2(2)	1(1)		2(2)		1(1)		1(1)	1(1)
Parageobacillus thermoglucosidasius Y4.1MC1		1(1)	1(1)	2(1)	1(1)	1(1)	2(2)	1(1)	3(3)	1(1)	2(2)		2(2)	2(2)
Parageobacillus toebii 44C						2(2)			2(2)
Parageobacillus toebii B4110		2(2)	2(2)	3(2)	2(2)	2(2)	2(2)		2(2)		1(1)		1(1)	1(1)
Parageobacillus toebii DSM 18751				1(1)		2(2)	1(1)	1(1)	3(3)	1(1)	1(1)		1(1)	1(1)
Parageobacillus toebii DSM 14590T						1(1)			2(2)
Parageobacillus toebii E263		1(1)	1(1)	1(1)	1(1)	1(1)	1(1)		2(2)		1(1)		1(1)	1(1)
Parageobacillus toebii NEB718						1(1)		1(1)	2(2)
Parageobacillus toebii WCH70	1(1)	2(2)	2(2)	3(2)	2(2)	2(2)	2(2)	2(2)	4(4)	1(1)	1(1)	1(1)	1(1)	1(1)	1(1)	1(1)
Parageobacillus genomosp. A W-2	1(1)	2(2)	2(2)	2(2)	2(2)	2(2)	1(1)	1(1)	3(3)			1(1)	1(1)		1(1)	1(1)
Parageobacillus genomosp. nov. A KH3-4	1(1)	2(2)	2(2)	2(2)	2(2)	2(2)	1(1)	1(1)	3(3)			1(1)	1(1)		1(1)	1(1)
Saccharococcus caldoxylosilyticus 44B						1(1)		1(1)	2(2)			1(1)			1(1)	1(1)
Saccharococcus caldoxylosilyticus B4119						1(1)		1(1)	2(2)			1(1)			1(1)	1(1)
Saccharococcus caldoxylosilyticus CIC9						1(1)		1(1)	2(2)			1(1)			1(1)	1(1)
Saccharococcus caldoxylosilyticus DSM 12041T						1(1)		1(1)	2(2)			1(1)			1(1)	1(1)
Saccharococcus caldoxylosilyticus ER4B						1(1)		1(1)	2(2)			1(1)			1(1)	1(1)
Saccharococcus caldoxylosilyticus KH1-5						1(1)		1(1)	2(2)			1(1)			1(1)	1(1)
Saccharococcus caldoxylosilyticus KH1-6						1(1)		1(1)	2(2)			1(1)			1(1)	1(1)
Saccharococcus caldoxylosilyticus KH3-5						1(1)		1(1)	2(2)			1(1)			1(1)	1(1)
Saccharococcus caldoxylosilyticus VR-IP						1(1)		1(1)	2(2)			1(1)			1(1)	1(1)
Saccharococcus thermophilus DSM 4749T									2(2)
Saccharococcus genomosp. nov. A NUB3621								1(1)	2(2)
Geobacillus thermodenitrificans DSM 465T						2(2)		1(1)	2(2)

## Sheet: Table S6
Table S6: Bioremediation-related genes on of the genomes of the analysed taxa
	Xenobiotic degradation pathway components														Chromosomally located phenol degradation associated genes												Plasmid located phenol degradation										Desulphurisation gene cluster 1
	Aminobenzoate	Atrazine	Benzoate	Caprolactam	Chloroalkane and chloroalkenes	Chlorocyclohexane and chlorobenzene	Dioxin	Ethylbenzene	Furfural	Naphthalene	Nitrotoluene	Styrene	Toluene	Xylene	pheA1/hpaB	pheA2/sgcE6	pheB	pheC	pheD	pheE	pheF	pheG	pheH	pheI	fdx	pheR	pheB	pheH	pheA1	pheA2	fdx	pheR	pheD	pheE	pheF	pheG	gmuE	ssuE	ytlI3	hypothetical protein	ssuB	AEH46306.1	WP_042384758.1	ssuC	EID42335.1	WP_042384758.1	metN	metP_2	sfbA
Parageobacillus thermantarcticus DSM 9572T	6	3	11	2	2	3	3	2		1		1	1	5																							1	1			1		1	1			1	1
Parageobacillus thermoglucosidasius 23.6	6	3	32	2	7	4	9	2	5	2		4	2	20	1	2	1	1	1	1	1	1	1	1	1	1	1	1	1	1	1	1	2	1	1	2	1
Parageobacillus thermoglucosidasius B4168	5	3	28	2	7	4	8	2		2		4	1	14	1	2	1	1	1	1	1	1	1	1	1	1											1	1	1	1	1	1	1	1	1	1	2	2
Parageobacillus thermoglucosidasius BH4-1	5	3	32	2	7	4	9	2		2		4	1	17	1	2	1	1	1	1	1	1	1	1	1	1	1	1	1	1	1	1	2	1	1	2	1	1	1	1	1	1	1	1	1	1	2	2
Parageobacillus thermoglucosidasius C56-YS93	5	3	28	2	7	4	8	2		2		4	1	14	1	2	1	1	1	1	1	1	1	1	1	1											1	1	1	1	1	1	1	1	1	1	2	2
Parageobacillus thermoglucosidasius DSM 2542T	5	5	28	2	7	4	8	2		2		4	1	14	1	2	1	1	1	1	2	1	1	1	1	1											1	1	1	1	1	1	1	1	1	1	2	2
Parageobacillus thermoglucosidasius DSM 2543	5	3	32	2	7	4	9	2	5	2		4	2	18	1	2	1	1	1	1	1	1	1	1	1	1	1	1	1	1	1	1	2	1	1	2	1	1	1	1	1	2	1	1	1	1	2	2
Parageobacillus thermoglucosidasius DSM 6285	5	3	32	2	7	4	9	2	5	2		4	2	18	1	2	1	1	1	1	1	1	1	1	1	1	1	1	1	1	1	1	2	1	1	2	1	1	1	1	1	1	1	1	1	1	2	2	1
Parageobacillus thermoglucosidasius DSM 21625	5	3	31	2	7	4	9	2		2		4	1	17	1	2	1	1	1	1	1	1	1	1	1	1	1	1	1	1	1	1	2	1	1	2	1	1	1	1	1	1	1	1	1	1	2	2	1
Parageobacillus thermoglucosidasius G08C001	6	3	34	2	7	4	9	2	5	2		5	2	20	1	2	1	1	1	1	1	1	1	1	1	1	1	1	1	1	1	1	2	1	1	2	1	1	1	1	1	1	1	1	1	1	2	2
Parageobacillus thermoglucosidasius GT23	5	3	28	2	7	4	8	2		2		4	1	14	1	2	1	1	1	1	1	1	1	1	1	1											1	1	1	1	1	1	1	1	1	1	2	2
Parageobacillus thermoglucosidasius NCIMB 11955	5	3	32	2	7	4	9	2	5	2		4	2	18	1	2	1	1	1	1	1	1	1	1	1	1	1	1	1	1	1	1	2	1	1	2	1	1	1	1	1	1	1	1	1	1	2	2
Parageobacillus thermoglucosidasius TG4	7	3	34	2	7	4	8	2	5	2		6	2	20	1	2	1	1	1	1	1	1	1	1	1	1	1	1	1	1	1	1	2	1	1	2	1	1	1	1	1	1	1	1	1	1	2	2	1
Parageobacillus thermoglucosidasius TNO-09.020	5	3	28	2	7	4	8	2		2		4	1	14	1	2	1	1	1	1	1	1	1	1	1	1											1	1	1	1	1	1	1	1	1	1	2	2
Parageobacillus thermoglucosidasius Y4.1MC1	5	3	28	2	7	4	7	2	1	2		5	1	14	1	2	1	1	1	1	1	1	1	1	1	1							1			1	1	1	1	1	1	1	1	1	1	1	2	2
Parageobacillus toebii 44C	6		21	1	1	1	3	2		1		1	1	9	1	2	1	1	1	1	1	1	1	1	1	1											1	1	1	1	1	1	1	1	1	1	2	2
Parageobacillus toebii B4110	3		14	2	4	3	3	1		3			1	3		1																					1
Parageobacillus toebii DSM 18751	4		20			1	3	2		2		1	1	8	1	1	1	1	1	1	1	1	1	1	1	1											2
Parageobacillus toebii DSM 14590T	5		17	1	1	1	4	2		4		2	1	3		1																					1
Parageobacillus toebii E263	3		14	1	1	1	3	1		2			1	1		1																					1
Parageobacillus toebii NEB718	4		14	1	3	1		2	5	1		2	3	2		1																					1
Parageobacillus toebii WCH70	2		12			1		1		2			1	1																							1
Parageobacillus genomosp. A W-2	8	3	24	1	3	2	8	2	5	3		3	2	14	1	2	1	1	3	1	1	1	1	2	1	1								1	1	3	1
Parageobacillus genomosp. nov. A KH3-4	7	3	24	1	3	3	8	2	5	3	1	2	2	14	1	2	1	1	3	1	1	1	1	2	1	1								1	1	3	1									1	1	1
Saccharococcus caldoxylosilyticus 44B	6	3	13	2	5	3	3	2		1	1	2	1	4		1																					1									1	1	1
Saccharococcus caldoxylosilyticus B4119	6	5	13	2	5	3	3	2	5	1	2	2	2	5		1																					1										1	1
Saccharococcus caldoxylosilyticus CIC9	6	3	26	2	5	3	8	2		4	2	3	1	15	1	2	1	1	3	1	1	1	1	2	1	1								1	1	3	1										1	1
Saccharococcus caldoxylosilyticus DSM 12041T	6	3	13	2	3	3	3	2		1	2	2	1	4		1																					1
Saccharococcus caldoxylosilyticus ER4B	6	5	21	2	4	3	7	2	6	1	2	3	2	12	1	2	1	1	1	1	1	1	1	1	1	1											1										1	1
Saccharococcus caldoxylosilyticus KH1-5	7	3	21	2	5	3	7	2		1	2	2	1	11	1	2	1	1	1	1	1	1	1	1	1	1											1	1	1	1	1	1	1	1	1	1	2	2
Saccharococcus caldoxylosilyticus KH1-6	8	3	21	2	5	3	7	2		1	2	2	1	11	1	2	1	1	1	1	1	1	1	1	1	1											1										1	1
Saccharococcus caldoxylosilyticus KH3-5	6		21	2	5	3	7	2		1	2	2	1	11	1	2	1	1	1	1	1	1	1	1	1	1											1										1	1
Saccharococcus caldoxylosilyticus VR-IP	6		17	2	5	2	3	2		3	2	2	1	5		1																					1	1	1	1	1	1	1	1	1	1	2	2
Saccharococcus thermophilus DSM 4749T	1		12	1	1	2		1		1	2		2	2		1																					1										1	1
Saccharococcus genomosp. nov. A NUB3621	6	3	14	2	3		3	2	5	2		4	3	5		1																															1	1
Geobacillus thermodenitrificans DSM 465T	4		12	2	3	2	3	1		1	2		1	3		2																					1										1	1
[truncated: 29 more columns]
